# Supplementary material for: Towards Improving Point-of-Care Diagnosis of Non-malaria Febrile Illness: A Metabolomics Approach
Source: PLoS Negl Trop Dis. 2016 Mar 4;10(3):e0004480. doi: 10.1371/journal.pntd.0004480 (PMC4778767; doi:10.1371/journal.pntd.0004480)
Supplement: S1 Data — The excel sheet comprises the following information in the columns for each metabolite feature: (1) patient group (characterized by metabolite feature), (2) Feature ID (study ID of metabolite feature), (3) area under ROC curve (AUC), (4) sensitivity, (5) specificity, (6) sensitivity + specificity, (7) p-value Mann-Whitney test comparing cases and controls adjusted for multiple comparisons, (8) fold change (= ratio of median signal intensity cases and median signal intensity controls), (9) median signal intensity cases, (10) median signal intensity controls, (11) mass (determined by mass-spectrometry), (12) RT (chromatographic retention time in sec), (13) CoDa-DW (quality value of signal chromatogram determined by the CoDa algorithm which uses the Durbin-Watson statistic), (14) rsd clin. samp. (relative standard deviation of signal intensity in clinical samples), (15) rsd pbqc samples (relative standard deviation of signal intensity in pooled biological quality control samples), (16) formula (chemical formula of assigned putative identifications), (17) putative ID 1 (putative identification 1), (18) KEGG 1 (KEGG entry of putative identification 1), (19) HMDB 1 (HMDB entry of putative identification 1), (20) putative ID 2 (putative identification 2), (21) KEGG 2 (KEGG entry of putative identification 2), (22) HMDB 2 (HMDB entry of putative identification 2), (23) putative ID 3 (putative identification 3), (24) KEGG 3 (KEGG entry of putative identification 3), (25) HMDB 3 (HMDB entry of putative identification 3), (26) class (biochemical class of metabolite feature), (27) remarks on ID (additional information on identifications of metabolite feature), (28) remarks on signal (additional information on quality signal and related peaks = signals corresponding to derivative compounds), (29) MSI scoring (Metabolomics Standards Initiative score of identification with 1 = identified compound, 2 = putatively annotated compounds, 3 = putatively characterized compound classes, 4 [file pntd.0004480.s001.xls]

## Sheet: allfeatures_SFI
Patient group	Feature ID	AUC	AUC 95% CI	sensitivity	sens 95% CI	specificity	spec 95% CI	sensitivity + specificity	adj. p-value	fold change	median cases	median controls	mass	RT in sec	CoDa-DW	rsd clin. samp.	rsd pbqc samp.	Formula	putative ID 1	KEGG 1	HMDB1	putative ID 2	KEGG2	HMDB2	putative ID3	KEGG3	HMDB3	class	Remarks on ID	Remarks on signal	MSI scoring	RT min	Platform
BSI positive	ID_177_GC	0.801	0.648-0.923	0.778	0.56-0.94	0.758	0.61-0.91	1.536	0.0694285	1.50828	1.33015e+06	881897	NA	832.628	NA	NA	NA	No ID	No ID									No ID			4	1899-12-31 00:13:52	GC - MS
BSI positive	ID_192_GC	0.815	0.655-0.943	0.833	0.67-1	0.758	0.61-0.88	1.591	0.0694285	1.82921	2.85459e+06	1.56056e+06	NA	927.678	NA	NA	NA	No ID	No ID									No ID			4	1899-12-31 00:15:27	GC - MS
BSI positive	ID_12445_LIP	0.785	0.643-0.891	0.944	0.83-1	0.636	0.48-0.79	1.58	0.0963086	0.624941	11356.5	18172.2	510.391	168.991	0.958699	47.3155	5.57796	C26H56NO6P	C26H56NO6P PC(O-18:0) (M+H)	C04317	HMDB11149							Glycerophosphocholines	ID1: Lyso-PC most likely ID based on RT for lipidomics platform - 1-Octadecyl-sn-glycero-3-phosphocholine is an intermediate in the ether lipid metabolism pathway. Ether lipids are lipids in which one or more of the carbon atoms on glycerol are bonded to an alkyl chain via an ether linkage, as opposed to the usual ester linkage. (RT checked, high correlation with ID_4713_LIP)	no related peaks, fair quality peak	3	1899-12-31 00:02:48	C8-LC-MS
BSI positive	ID_21164_LIP	0.815	0.692-0.916	0.833	0.67-1	0.636	0.48-0.79	1.469	0.0694285	0.495504	7114.22	14357.5	594.482	394.709	0.941377	43.2492	5.30204	C31H58O5/C35H67NO3/C32H68NO6P	C31H58O5 DG(14:1/14:0/0:0) (M+ Isoprop+NA+H)	NA	HMDB07037	C35H67NO3 C18:1 Ceramide (M+2NA+H)	NA	NA	C32H68NO6P PC(O-12:O-12:0) (M+H)	NA	NA	Diacylglycerides // Sphingolipids // Glycerophosphocholines	ID1:// DG(14:1(9Z)/14:0/0:0) is a diglyceride, or a diacylglycerol (DAG). It is a glyceride consisting of two fatty acid chains covalently bonded to a glycerol molecule through ester linkages, precursor to triglycerides which are formed by the addition of a third acid to the diacylglyceraol. (RT checked, short chains DG would have low RT) //ID2: ceramide N-oleoyl-D-erythro sphingosince (C18:1 cer…	no related peaks, medium intensity peak	3	1899-12-31 00:06:34	C8-LC-MS
BSI positive	ID_4464_LIP	0.776	0.635-0.891	0.722	0.5-0.94	0.697	0.55-0.85	1.419	0.104219	0.612459	61268	100036	820.619	506.321	0.979948	40.333	3.39554	C48H86NO7P/C46H88NO7P	C48H86NO7P PC(O-40:6) (M+H)	NA	NA	PC(O-38:3) (M+Na)	NA	NA				Glycerophosphocholines	M+H adduct most likely, FA 18C and 22C (RT checked)	2 related peaks, not isotopic peaks; fair quality peak	3	1899-12-31 00:08:26	C8-LC-MS
BSI positive	ID_4713_LIP	0.801	0.665-0.912	0.833	0.67-1	0.727	0.58-0.88	1.56	0.0694285	0.618416	41861.4	67691.2	482.357	113.775	0.952399	51.566	3.99814	C24H52NO6P	C24H52NO6P PC(O-16:0) (M+H)	C13903	NA							Glycerophosphocholines	The compound has a very high correlation with ID_12445, which is also a lysoPC - related peaks also suggest lyso-PC	good quality peak, 3 related peaks, one with extra hydrogen has Lipdmaps ID as sterol lipid, one with double bond, one with carbon monoxide	3	1899-12-31 00:01:53	C8-LC-MS
BSI positive	ID_24913_ON	0.786	0.634-0.907	0.778	0.61-0.94	0.727	0.58-0.88	1.505	0.104219	0.464162	3342	7200.08	634.445	861.764	0.94546	63.2003	7.63938	C33H66NO8P/C32H64NO6P	C33H66NO8P PE(28:0) (M-H)	C00350	HMDB08821	C32H64NO6P CerP(D18:1/14:0) - ceramide (M+FA-H)	NA	NA				Glycerophoethanolamines // Ceramides	ID1: PE(14:0/14:0) is a phosphatidylethanolamine (PE or GPEtn). It is a glycerophospholipid in which a phosphorylethanolamine moiety occupies a glycerol substitution site. As is the case with diacylglycerols, glycerophosphoethanolamines can have many different combinations of fatty acids of varying lengths and saturation attached at the C-1 and C-2 positions. Fatty acids containing 16, 18 and 20 …	no related peaks, good quality peak	3	1899-12-31 00:14:21	C18-UHPLC-MS neg. mode
BSI positive	ID_3193_ON	0.808	0.663-0.928	0.833	0.67-1	0.758	0.61-0.88	1.591	0.0694285	0.637629	62558.5	98111.1	838.596	998.957	0.983277	44.5487	4.03864	C46H84NO7P	C46H84NO7P PC(O-38:5) (M+FA-H)	NA	NA							Glycerophosphocholines		fair quality peak, 2 related peaks both C13 isotopes	3	1899-12-31 00:16:38	C18-UHPLC-MS neg. mode
BSI positive	ID_4494_ON	0.786	0.646-0.904	0.778	0.56-0.94	0.788	0.64-0.91	1.566	0.104219	2.69753	36819.8	13649.4	583.273	680.538	0.983196	103.633	14.4077	No ID	No ID									No ID	based on RT, this is likely to be a sterol lipid.		4	1899-12-31 00:11:20	C18-UHPLC-MS neg. mode
BSI positive	ID_4741_ON	0.822	0.69-0.926	0.778	0.56-0.94	0.727	0.58-0.88	1.505	0.0694285	2.54117	45281.8	17819.3	483.331	673.188	0.925363	97.7911	8.31117	C26H46O5	C26H46O5 27-Nor-5b-cholestane-3a,7a,12a,24,25-pentol bile alcohol (M+FA-H)	NA	HMDB02126							Sterol lipids (cholesterol derivatives)	27-Nor-5b-cholestane-3a,7a,12a,24,25-pentol is the major bile alchohol present in urine of healthy humans, its precursor is cholesterol = cholesterol elimination.	good quality peak, 1 related peak C13 isotope	2	1899-12-31 00:11:13	C18-UHPLC-MS neg. mode
BSI positive	ID_5730_ON	0.813	0.667-0.926	0.778	0.56-0.94	0.758	0.61-0.88	1.536	0.0694285	2.94105	27195.1	9246.74	499.326	638.894	0.879383	112.753	8.31592	C26H46O6	C26H46O6 27-Norcholestanehexol bile alcohol (M+FA-H)	NA	HMDB02157							Sterol lipids (C26 bile alcohols)	ID1: 27-Norcholestanehexol is a bile alcohol. Bile alcohols have been found to be present as minor components in the bile and urine in healthy subjects. Bile alcohols are end products for cholesterol elimination as well as major biliary constituents; in mammals, cholesterol is metabolized by additional enzymes that ultimately transform it to bile acids. Bile alcohols are preferentially excreted a…	no related peaks; fair quality peak	2	1899-12-31 00:10:38	C18-UHPLC-MS neg. mode
BSI positive	ID_6663_ON	0.785	0.633-0.919	0.778	0.56-0.94	0.788	0.64-0.91	1.566	0.104219	2.80028	25341.7	9049.7	493.316	624.215	0.902202	104.176	7.10073	C27H44O5	C27H44O5 C27 bile acid (M+FA-H)	NA	NA							Sterol lipids (C27 bile acids)	Bile acid synthesis occurs in liver cells which synthesize primary bile acids (cholic acid and chenodeoxycholic acid in humans) via cytochrome P450-mediated oxidation of cholesterol in a multi-step process. Approximately 600 mg of bile salts are synthesized daily to replace bile acids lost in the feces. The rate-limiting step is the addition of a hydroxyl group on position 7 of the steroid nucleu…	no related peaks; fair quality peak	2	1899-12-31 00:10:24	C18-UHPLC-MS neg. mode
BSI positive	ID_17765_OP	0.867	0.753-0.948	0.778	0.56-0.94	0.818	0.7-0.94	1.596	0.0138675	1.61477	50382.4	31201	718.535	997.31	0.966364	51.9529	6.21129	C39H76NO8P	C39H76NO8P PE(34:1) (M+H)	NA	NA							Glycerophosphoethanolamines		fair intensity peak, 2 related peaks; 1 C13 istope and 1 putative fragment	3	1899-12-31 00:16:37	C18-UHPLC-MS pos. mode
BSI positive	ID_1820_OP	0.791	0.648-0.901	0.889	0.72-1	0.636	0.45-0.79	1.525	0.0963086	0.307616	37731.4	122658	368.278	639.144	0.927521	126.765	12.2093	C21H37NO4	C21H37NO4 tetradecadiencarnitine (M+H)	NA	HMDB13331							Acyl carnitines	ID1 tetradecadiencarnitine, C14:2 bound to a carnitine; most likely candidate given strong correaltion with C18:2-carnitine // ID2 Cholesteryl docosahexaenoic acid is a cholesteryl ester. A cholesteryl ester is an ester of cholesterol. Fatty acid esters of cholesterol constitute about two-thirds of the cholesterol in the plasma. Cholesterol is a sterol (a combination steroid and alcohol) and a li…	no related peaks, good quality peak; excellent correlation with C18:2- carnitine	2	1899-12-31 00:10:39	C18-UHPLC-MS pos. mode
BSI positive	ID_2243_OP (#)	0.778	0.633-0.902	0.667	0.44-0.89	0.818	0.67-0.94	1.485	0.104219	0.626675	169073	269793	424.34	714.819	0.924874	69.1191	9.88565	C25H45NO4	C25H45NO4 Linoleyl carnitine (M+H)	NA	HMDB13212	Linoelaidyl carnitine (M+H)		HMDB06461				Acyl carnitines	Linoleyl carnitine (acyl carnitine with C18:2=linoleic acid, precusor of arachidonic acid), most likely candidate given mass matches and high correlation with C8-LC-MS compound ID_5857_LIP. This is a long-chain acyl fatty acid derivative ester of carnitine. Changes in FA-carnitine levels suggests change in activity acylcarnitine translocase, which is transporting FA across the inner mitochndrial …	excellent peak, no related peaks; excellent correlation with C14:2-carnitine.	2	1899-12-31 00:11:54	C18-UHPLC-MS pos. mode
BSI positive	ID_2438_OP	0.805	0.645-0.921	0.667	0.44-0.89	0.909	0.79-1	1.576	0.0694285	2.00568	185942	92707.6	637.355	646.057	0.940615	110.912	10.2457	No ID	No ID									No ID		good quality peak, 7 related peaks including one potential bp (no ID), 1 2M+NA with lipidmap ID Sterol Lipids, 1 fragment no ID, 2 C13 isotopes, 1 exchange salt with lipidmap ID sterol lipid	4	1899-12-31 00:10:46	C18-UHPLC-MS pos. mode
no survival	ID_1123_LIP	0.773	0.625-0.899	0.667	0.4-0.87	0.711	0.58-0.84	1.378	0.0498461	0.386446	74090.4	191723	921.766	893.308	0.977696	80.315	11.0094	C50H95NO8	C50H95NO8 Glucosylceramide(d18:1/26:1) (M+Isoprop+Na+H)	NA	HMDB04976	C50H95NO8 Galactosylceramide(d18:1/26:1) (M+Isoprop +H)	NA	HMDB10713				Glycosphingolipids	ID1 Glucosylceramide (d18:1/26:1(17Z)) is a glycosphingolipid (ceramide and oligosaccharide)or oligoglycosylceramide with one or more sialic acids (i.e. n-acetylneuraminic acid) linked on the sugar chain. It is a component the cell plasma membrane which modulates cell signal transduction events. Gangliosides have been found to be highly important in immunology. /// ID2 Galactosylceramides (GalCer…	6 related peaks, good quality	3	1899-12-31 00:14:53	C8-LC-MS
no survival	ID_7849_LIP	0.803	0.653-0.913	0.667	0.4-0.87	0.733	0.6-0.84	1.4	0.0422485	0.387424	14027.4	36207	857.734	1114.56	0.974314	72.0536	4.2805	C53H102O5	C53H102O5 TG(50:1) (M+K)	NA	NA							Triglycerides		5 related peaks, 3 variations hydrogen + C13, 3 variations salt exchange; good quality peak	3	1899-12-31 00:18:34	C8-LC-MS
no survival	ID_16663_LIP	0.84	0.719-0.934	0.867	0.67-1	0.756	0.62-0.89	1.623	0.0242753	0.421931	4680.84	11093.9	445.364	387.425	0.971041	38.0786	5.53048	No ID	No ID									No ID		1 related peak, C13 isotope; fair quality peak	4	1899-12-31 00:06:27	C8-LC-MS
no survival	ID_7672_LIP	0.788	0.621-0.916	0.667	0.4-0.87	0.844	0.73-0.93	1.511	0.0460394	0.471283	14825.8	31458.3	883.75	1123.85	0.978423	72.8777	3.7862	C55H104O5	C55H104O5 TG(52:2) (M+K)	NA	NA							Triglycerides		good quality peak, 3 related peaks incl. 2 C13 isotopes + 2 salt exchange adducts	3	1899-12-31 00:18:43	C8-LC-MS
no survival	ID_1788_LIP	0.804	0.659-0.924	0.667	0.4-0.87	0.822	0.71-0.93	1.489	0.0422485	0.480461	24764.4	51542.9	914.776	906.5	0.974382	130.397	4.59111	C48H98NO7P	C48H98NO7P PC(O-40:0) (M+ACN+H)	NA	NA							Glycerophosphocholines	likely FA C20 + C20	4 related peaks, good quality, all alternative forms	3	1899-12-31 00:15:06	C8-LC-MS
no survival	ID_3835_ON	0.822	0.69-0.926	0.8	0.6-1	0.756	0.62-0.87	1.556	0.0242753	0.410502	21359.9	52033.5	250.144	702.333	0.895013	85.7212	9.53729	No ID	No ID									No ID		no related peak, good quality peak.	4	1899-12-31 00:11:42	C18-UHPLC-MS neg. mode
no survival	ID_96_ON	0.79	0.653-0.905	0.8	0.6-1	0.711	0.58-0.84	1.511	0.0441779	3.06028	1.11608e+06	364700	165.055	328.573	0.954215	137.967	7.19564	C9H10O3	C9H10O3 Phenyllactic acid (M-H)	C05607	HMDB00475	C9H10O3 Homovanillin (M-H)	C05581	HMDB05175				Phenylpropanoic acids // Phenols and derivatives	ID1: High levels of PLA in the urine or blood are often indicative of phenylketonuria (PKU) and hyperphenylalaninemia (HPA). // ID2: 3 -Methoxy-4-hydroxyphenylacetaldehyde is an intermediary aldehyde of dopamine metabolism, metabolized by the class I human liver alcohol dehydrogenases (ADHs). ADH catalyzes both ethanol and acetaldehyde, and the dopamine intermediates compete for the same site of …	10 related peaks incl 1 C13 isotope, one H20 adduct, one sodium-formate adduct and a number of potential bp; good quality peak	3	1899-12-31 00:05:28	C18-UHPLC-MS neg. mode
no survival	ID_3216_ON	0.776	0.634-0.895	0.733	0.53-0.93	0.733	0.6-0.87	1.466	0.0498461	3.89121	63161.2	16231.8	202.108	367.995	0.925474	121.995	6.44459	C9H17NO4	C9H17NO4 Acetylcarnitine (M-H)	C02571	HMDB00515							Acyl carnitines	L-Acetylcarnitine is an acetic acid ester of carnitine that facilitates movement of acetyl CoA into the matrices of mammalian mitochondria during the oxidation of fatty acids. In addition to his metabolic role, acetyl-L-carnitine (ALCAR) posses unique neuroprotective, neuromodulatory, and neurotrophic properties this may play an important role in counteracting various disease processes. During hi…	good quality peak, 1 related peak alternative adduct	2	1899-12-31 00:06:07	C18-UHPLC-MS neg. mode
no survival	ID_337_ON	0.809	0.678-0.91	0.867	0.67-1	0.733	0.6-0.84	1.6	0.0289373	2.36759	72873.2	30779.5	206.082	345.676	0.937735	284.919	7.28794	C11H13NO3	C11H13NO3 N-acetylphenylalanine (M-H)	C03519	HMDB00512	C11H13NO3 Phenylpropionylglycine (M-H)	NA	HMDB00860				Acyl glycines // Amino acids and derivatives	ID 1 3-Phenylpropionylglycine is an acyl glycine. Acyl glycines are normally minor metabolites of fatty acids. In certain cases the measurement of these metabolites in body fluids can be used to diagnose disorders associated with mitochondrial fatty acid beta-oxidation. 3-phenylpropionylglycine is derived from 3-phenylpropionic acid, a product of anaerobic bacterial metabolism in the gut. // ID2 …	good quality peak, 10 related peaks incl C13 isotope and alternative adducts + 4 potential bp	3	1899-12-31 00:05:45	C18-UHPLC-MS neg. mode
no survival	ID_764_ON	0.8	0.65-0.917	0.867	0.67-1	0.733	0.6-0.87	1.6	0.0385217	14.6297	93309.4	6378.09	460.269	550.202	0.904889	178.21	8.27432	C67H121N3O26	C67H121N3O26 Ganglioside GM2 (M-3H)	NA	NA	C22H37N7O5 tetrapeptide (M-H20-H)	NA	NA				Glycosphingolipids // Amino acids and derivatives	Ganglioside GM2 (d18:1/18:0) is a glycosphingolipid (ceramide and oligosaccharide) or oligoglycosylceramide with one or more sialic acids (i.e. n-acetylneuraminic acid) linked on the sugar chain. It is a component of the cell plasma membrane which modulates cell signal transduction events. Gangliosides have been found to be highly important in immunology. Ganglioside GM2 carries a net-negative ch…	1 related peak, C13 isotope; good quality peak	3	1899-12-31 00:09:10	C18-UHPLC-MS neg. mode
no survival	ID_3388_ON	0.833	0.687-0.945	0.867	0.67-1	0.733	0.6-0.84	1.6	0.0242753	33.8571	16821.4	496.835	481.243	538.287	0.934477	156.401	12.621	C25H38O9	C25H38O9 11-beta-hydroxyandrosterone-3-glucuronide (M-H)	NA	NA							Sterol lipids (steroid glucuronides)	11-beta-hydroxyandrosterone-3-glucuronide is a natural human metabolite of 11beta-hydroxyandrosterone generated in the liver by UDP glucuonyltransferase. Glucuronidation is used to assist in the excretion of toxic substances, drugs or other substances that cannot be used as an energy source, part of bile secretion.	good quality peak, no related peaks	2	1899-12-31 00:08:58	C18-UHPLC-MS neg. mode
no survival	ID_1041_ON	0.844	0.716-0.939	0.933	0.8-1	0.733	0.6-0.87	1.666	0.0215942	3.06835	118287	38550.8	409.222	480.173	0.896745	132.627	8.63786	C21H32O5	C21H32O5 dihydrocortisol (M+FA-H)	C05471	HMDB03259	C21H32O5 18-Hydroxy-11-dehydrotetrahydrocorticosterone (M+FA-H)	NA	HMDB13157	C21H32O5 3a,11b,21-Trihydroxy-20-oxo-5b-pregnan-18-al (M+FA-H)	C05474	HMDB06753	Sterol lipids (corticosteroids)	ID1: dihydrocortisol is an anti-inflammatory and immunosuppressive endogenous metabolite. Dihydrocortisol is the product of the enzyme Steroid 5-beta-reductase which catalyzes the reduction of progesterone, androstenedione, 17-alpha-hydroxyprogesterone, testosterone, aldosterone, corticosterone and cortisol to 5-beta-reduced metabolites, and is an intermediate in bile acid synthesis. //ID2: Prost…	fair quality peak, 1 related peak, C13 isotope	3	1899-12-31 00:08:00	C18-UHPLC-MS neg. mode
no survival	ID_4183_ON	0.772	0.631-0.892	0.667	0.4-0.87	0.756	0.62-0.87	1.423	0.0498461	2.41719	39852	16486.9	218.103	152.766	0.982333	103.508	10.6234	C9H17NO5/C8H15NO3	C9H17NO5 Pantothetic acid (M-H)	C00864	HMDB00210	C8H15NO3 hexanoylglycine (M+FA-H)	NA	HMDB00701				Acyl glycines // Amino acids and derivatives	ID1 Pantothenic acid, also called vitamin B5, is a water-soluble vitamin required to sustain life. Pantothenic acid is needed to form coenzyme-A (CoA), and is thus critical in the metabolism and synthesis of carbohydrates, proteins, and fats.// ID2 Hexanoylglycine is an acyl glycine. Acyl glycines are normally minor metabolites of fatty acids. In certain cases the measurement of these metabolites…	no related peaks, fair quality peak	3	1899-12-31 00:02:32	C18-UHPLC-MS neg. mode
no survival	ID_2249_ON	0.783	0.627-0.921	0.733	0.47-0.93	0.8	0.67-0.91	1.533	0.0460333	5.69359	28804.9	5059.18	497.238	464.101	0.912419	184.32	8.52189	No ID	No ID									No ID		no related peaks, fair quality peak	4	1899-12-31 00:07:44	C18-UHPLC-MS neg. mode
no survival	ID_8283_ON	0.812	0.686-0.917	0.8	0.6-1	0.8	0.69-0.91	1.6	0.0247335	3.48922	25695.3	7364.19	188.092	283.2	0.944685	112.768	9.05545	C7H13NO2	C7H13NO2 proline betaine (M+FA-H)	NA	HMDB04827							Amino acids and derivatives	Proline betaine is an osmoprotective compound found in urine. It is thought to serve an osmoprotective role for the kidney.	no related peaks, fair quality peak	2	1899-12-31 00:04:43	C18-UHPLC-MS neg. mode
no survival	ID_4898_ON	0.82	0.673-0.936	0.8	0.6-1	0.8	0.67-0.91	1.6	0.0242753	39.3279	19539.5	496.835	539.248	486.479	0.916348	133.557	8.41581	C27H4011	C27H4011 tetrahydroaldosterone-3-glucuronide (M-H)	NA	HMDB10357							Sterol lipids (steroid glucuronides)	Glucuronidation is used to assist in the excretion of toxic substances, drugs or other substances that cannot be used as an energy source, part of bile secretion.	no related peak, good quality peak	2	1899-12-31 00:08:06	C18-UHPLC-MS neg. mode
no survival	ID_2829_ON	0.827	0.657-0.951	0.8	0.6-1	0.844	0.73-0.93	1.644	0.0247335	3.91301	70657.8	18057.1	509.274	623.198	0.935077	123.131	5.53339	No ID	No ID									No ID	based on RT, this is likely to be a sterol lipid.	1 related peak, alternative adduct	4	1899-12-31 00:10:23	C18-UHPLC-MS neg. mode
no survival	ID_619_ON	0.824	0.673-0.936	0.733	0.53-0.93	0.911	0.82-0.98	1.644	0.0242753	4.76064	265970	55868.7	236.092	376.523	0.935488	151.477	7.73048	C11H13NO2	C11H13NO2 5-methoxytryptophol (M+FA-H)	NA	HMDB01896	C11H13NO2 (E)-5-(3,4,5,6-Tetrahydro-3-pyridylidenemethyl)-2-furanmethanol (M+FA-H)	NA	HMDB33560				Hydroxyindoles // Hydropyridines	ID1: 5-Methoxytryptophol at its highest during the daylight hours and fall markedly soon after the onset of darkness, coincident with increases in the levels of pineal melatonin and the activities of pineal serotonin-N-acetyltransferase (EC 2.3.1.87, SNAT) and hydroxyindole-O-methyltransferase (EC 2.1.1.4, HIOMT). Environmental factors, other than light, that activate the sympathetic nervous syst…	2 related peaks, one alternative adduct, 1 potential bp, good quality peak	3	1899-12-31 00:06:16	C18-UHPLC-MS neg. mode
no survival	ID_2094_ON	0.871	0.723-0.964	0.8	0.6-1	0.911	0.82-0.98	1.711	0.0203094	3.83686	21751.3	5669.04	377.196	514.722	0.909338	222.12	9.59392	C21H30O6/C20H28O4	C21H30O6 18-hydroxycortisol (M-H)	NA	HMDB00418	C20H28O4 M+FA-H (eicasanoids)	C18175	NA				Sterol lipids (corticosteroids) // Eicosanoids	ID1: 18-hydroxycortisol is a derivative of cortisol, by 11-beta hydroxylase in adrenal cortex. Overproduction of 18-hydroxycortisol is an aid in the detection of glucocorticoid-remediable aldosteronism. 18-hydroxycortisol is an antinflammatory and immunosuppressive endogenous metabolite. // ID2: matches with 10 isomeric eicosanoids	good quality peak, no related peaks	3	1899-12-31 00:08:34	C18-UHPLC-MS neg. mode
no survival	ID_18561_OP	0.846	0.721-0.938	0.733	0.53-0.93	0.778	0.64-0.89	1.511	0.0242753	0.458026	8417.69	18378.2	583.43	912.25	0.959635	70.9647	12.0898	C35H60O5	C35H60O5 DG(32:4) (M+Na)	NA	NA	C33H62O5 DG(30:1) (M+2Na -H)						Diacylglycerides	likely FA C14 + C18	1 related peak, C13 isotope; medium intensity peak	3	1899-12-31 00:15:12	C18-UHPLC-MS pos. mode
no survival	ID_850_OP	0.772	0.603-0.892	0.867	0.67-1	0.644	0.51-0.78	1.511	0.0498461	3.2131	512750	159581	251.021	330.142	0.956168	124.675	7.66302	C8H10O7S/C12H8N2O2	C8H10O7S 3,4-Dihydroxyphenylglycol O-sulfate (M+H)	NA	HMDB01474	C12H8N2O2 isophenoxazine (M+K)	C02161	HMDB30483				Phenylsulphates // Amino acids and derivatives	ID1: 3, 4-Dihydroxyphenylglycol O-sulfate is a norepinephrine metabolite, a transmitter produced by sympathetic nerves, in particular those innervating mesenteric organs. This sulfate conjugate is produced by extrahepatic tissues (mesenteric organs) and eliminated by the kidneys. ID2: isophenoxazine is an intermediate in tryptophan catabolism. IDs of related peaks include hydroxymethyluracil.	9 related peaks incl 3 potential bp and 2 fragments; good quality peak	3	1899-12-31 00:05:30	C18-UHPLC-MS pos. mode
no survival	ID_4240_OP	0.875	0.745-0.967	0.867	0.67-1	0.778	0.64-0.89	1.645	0.0203094	5.15976	176970	34298.1	365.23	500.502	0.914394	118.821	11.5404	C21H32O5	C21H32O5 dihydrocortisol (M+H)	C05471	HMDB03259	C21H32O5 18-Hydroxy-11-dehydrotetrahydrocorticosterone (M+H)	NA	HMDB13157	3a,11b,21-Trihydroxy-20-oxo-5b-pregnan-18-al C21H32O5 (M+H)	C05474	HMDB06753	Sterol lipids (corticosteroids)		1 related peak, alternative adduct; medium intensity peak	3	1899-12-31 00:08:20	C18-UHPLC-MS pos. mode
no survival	ID_6621_OP	0.818	0.657-0.938	0.8	0.6-1	0.822	0.71-0.93	1.622	0.0289373	3.65438	54579.8	14935.4	322.058	377.436	0.92034	137.452	13.7276	C10H17N2O5S/C10H19N3O4	C10H17N2O5S dipeptides (M+2Na-H)	NA	NA	C10H19N3O4 dipeptides (M+2K+H)	NA	NA				Amino acids and derivatives	ID1: dipeptide combinations methionyl-glutamate, ID2: dipeptide combinations isoleucyl-asparagine, valylg-glutamate, glutamyl-valine, leucyl-asparagine	3 related peaks incl 1 salt exchange and 2 fragments; good quality peak	3	1899-12-31 00:06:17	C18-UHPLC-MS pos. mode
no survival	ID_2314_OP	0.791	0.63-0.923	0.667	0.4-0.87	0.867	0.76-0.96	1.534	0.0422485	4.88024	296942	60845.7	267.016	185.826	0.989209	122.209	8.53185	C7H14N2O4	C7H14N2O4 dipeptide (M+2K+H)	NA	NA	C7H14N2O4 Diaminopimelic acid (M+2K+H)	NA	HMDB01370				Amino acids and derivatives	Diaminopimelic acid or DAPA is a lysine-like amino acid derivative that is a key component of the bacterial cell wall. DAPA is incorporated or integrated into peptidoglycan of gram negative bacteria and is the attachment point for Braun's lipoprotein (BLP or Murein Lipoprotein). BLP is found in gram-negative cell walls and is one of the most abundant membrane proteins. BLP tightly links the two l…	3 related peaks, 2 alternative adducts + C13 isotope, 1 potential bp; good quality peak.	3	1899-12-31 00:03:05	C18-UHPLC-MS pos. mode
no survival	ID_11764_OP	0.79	0.647-0.92	0.733	0.53-0.93	0.867	0.76-0.96	1.6	0.0242753	28.0193	16057.8	573.098	383.292	757.792	0.876933	110.956	12.741	C21H44O3/C24H40O2	C21H44O3 MG(O-18:0) (M+K)	NA	NA	C24H40O2 C24:4 (M+Na)	NA	HMDB06516				Monoacylglycerides // Unsaturated fatty acids	ID2: C24:4 is an intermediate in the biosynthesis of unsaturated fatty acids.	Medium intensity peak, no related peaks	3	1899-12-31 00:12:37	C18-UHPLC-MS pos. mode
non-malaria	ID_2340_LIP	0.774	0.633-0.883	0.8	0.63-0.93	0.63	0.44-0.81	1.43	0.0349393	0.49479	13518.7	27322	1009.85	1223.13	0.967213	157.232	5.12743	C63H118O6	C63H118O6 TG(60:2) (M+K)	NA	NA							Triglycerides		good quality peak; 7 related peaks, incl. 1 + double bond, 1 C13 isotope, 4 salt adducts of the various forms and 1 potential fragment	3	1899-12-31 00:20:23	C8-LC-MS
non-malaria	ID_6886_LIP	0.754	0.616-0.869	0.7	0.53-0.87	0.667	0.48-0.85	1.367	0.0530572	0.560092	25959.6	46348.8	728.553	576.095	0.964204	46.8879	4.61984	C41H78NO7P	C41H78NO7P PE(O-36:3) (M+H)	NA	NA							Glycerophosphoethanolamines		good quality peak, 2 related peaks, one + double bound and one potential bp; likely 2 FA C18, with one alkyl linkage.	3	1899-12-31 00:09:36	C8-LC-MS
non-malaria	ID_7613_LIP	0.751	0.616-0.868	0.767	0.6-0.9	0.667	0.48-0.85	1.434	0.0517744	0.0831506	705.5	8484.6	1011.86	1238.3	0.952429	124.629	4.53259	C63H120O6	C63H120O6 TG(60:1) (M+K)	NA	NA							Triglycerides		1 related peak with double bond; good quality peak	3	1899-12-31 00:20:38	C8-LC-MS
non-malaria	ID_3092_LIP	0.753	0.611-0.864	0.7	0.53-0.87	0.704	0.52-0.85	1.404	0.051638	0.550309	15599.1	28346	983.838	1219.41	0.958179	135.859	4.74213	C61H116O6	C61H116O6 TG(58:1) (M+K)	NA	NA							Triglycerides	related peaks hold more triglycerides	5 related peaks, 2 isotopic peaks and 3 salt adducts with matching isotopic peaks; good quality peaks	3	1899-12-31 00:20:19	C8-LC-MS
non-malaria	ID_2451_LIP	0.756	0.62-0.873	0.733	0.57-0.9	0.704	0.52-0.85	1.437	0.050578	0.471764	14842.2	31461.1	1007.83	1202.08	0.980228	143.844	4.5	C63H116O6	C63H116O6 TG(60:3) (M+K)	NA	NA							Triglycerides		6 related peaks incl. 2 C13 isotopes and 4 exchange salt adduct with matching isotopes, good quality peak	3	1899-12-31 00:20:02	C8-LC-MS
non-malaria	ID_10834_LIP	0.791	0.66-0.901	0.767	0.6-0.9	0.704	0.52-0.85	1.471	0.0190236	0.657716	17448.1	26528.4	880.711	740.727	0.970412	44.8678	4.50659	C52H98NO7P	C52H98NO7P PC(O-44:4) (M+H)	NA	NA							Glycerophosphocholines		good quality peak, one related peak C13 isotope	3	1899-12-31 00:12:20	C8-LC-MS
non-malaria	ID_203_LIP	0.772	0.637-0.886	0.7	0.53-0.87	0.741	0.59-0.89	1.441	0.0319336	0.568182	737004	1.29713e+06	746.6	549.778	0.983361	62.3461	3.90715	C42H84NO7P	C42H84NO7P PC(O-34:1) (M+H)	NA	NA							Glycerophosphocholines	likely FA, 18 C + 16 C (RT checked, higher saturation thus longer binding than ID_4464_LIP))	7 related peaks, 6 alternative adducts and matching C13 isotopes + 2 potential peaks; good quality peaks	3	1899-12-31 00:09:09	C8-LC-MS
non-malaria	ID_8639_LIP	0.751	0.619-0.862	0.733	0.57-0.9	0.741	0.56-0.89	1.474	0.0460957	0.112216	705.5	6286.97	1037.88	1241.44	0.957328	128.674	6.6985	C65H122O6	C65H122O6 TG(62:2) (M+K)	NA	NA							Triglycerides		no related peak, medium intensity peak	3	1899-12-31 00:20:41	C8-LC-MS
non-malaria	ID_1041_ON	0.78	0.649-0.889	0.733	0.57-0.87	0.741	0.59-0.89	1.474	0.0302598	2.15515	79228.3	36762.4	409.222	480.173	0.896745	132.627	8.63786	C21H32O5	C21H32O5 dihydrocortisol (M+FA-H)	C05471	HMDB03259	C21H32O5 18-Hydroxy-11-dehydrotetrahydrocorticosterone (M+FA-H)	NA	HMDB13157	C21H32O5 3a,11b,21-Trihydroxy-20-oxo-5b-pregnan-18-al (M+FA-H)	C05474	HMDB06753	Sterol lipids (corticosteroids)	ID1: dihydrocortisol is an anti-inflammatory and immunosuppressive endogenous metabolite. Dihydrocortisol is the product of the enzyme Steroid 5-beta-reductase which catalyzes the reduction of progesterone, androstenedione, 17-alpha-hydroxyprogesterone, testosterone, aldosterone, corticosterone and cortisol to 5-beta-reduced metabolites, and is an intermediate in bile acid synthesis. //ID2: Prost…	fair quality peak, 1 related peak, C13 isotope	3	1899-12-31 00:08:00	C18-UHPLC-MS neg. mode
non-malaria	ID_9519_ON	0.77	0.63-0.877	0.8	0.63-0.93	0.63	0.44-0.81	1.43	0.034363	0.626693	3607.78	5756.86	311.222	707.685	0.869955	141.111	11.5012	C18H32O4	C18H32O4 8R-HpODE (M-H)	C14831	HMDB04706	C18H3405 (9,12,13-TriHome) (M-H20-H)	C14833	HMDB04708				Fatty acids (Octadecanoids)	ID1: 9,12,13-TriHOME is a trihydroxyoctadecenoic acid metabolite of linoleic acid, one of the major fatty acids found in lipids. Vascular tissue converts various polyunsaturated fatty acids to monohydroxy and trihydroxy metabolites derived from hydroperoxides which may be involved in regulating prostaglandin synthesis. /// ID2: 8(R)-hydroperoxylinoleic acid (8(R)-EPODE) is an oxidized product of …	no related peaks; fair quality peak	3	1899-12-31 00:11:47	C18-UHPLC-MS neg. mode
non-malaria	ID_2094_ON	0.81	0.683-0.914	0.667	0.5-0.83	0.889	0.74-1	1.556	0.0133058	4.89812	12340.4	2519.42	377.196	514.722	0.909338	222.12	9.59392	C21H30O6/C20H28O4	C21H30O6 18-hydroxycortisol (M-H)	NA	HMDB00418	C20H2804 M+FA-H (eicasanoids)	C18175	NA				Sterol lipids (corticosteroids) // Eicosanoids	ID1: 18-hydroxycortisol is a derivative of cortisol, by 11-beta hydroxylase in adrenal cortex. Overproduction of 18-hydroxycortisol is an aid in the detection of glucocorticoid-remediable aldosteronism. 18-hydroxycortisol is an antinflammatory and immunosuppressive endogenous metabolite. // ID2: matches with 10 isomeric eicosanoids, but none has a KEGG ID or HMDB ID. ID1 most likely.	good quality peak, no related peaks	3	1899-12-31 00:08:34	C18-UHPLC-MS neg. mode
non-malaria	ID_2249_ON	0.786	0.657-0.904	0.867	0.73-0.97	0.741	0.56-0.89	1.608	0.0221452	34.181	16982.3	496.835	497.238	464.101	0.912419	184.32	8.52189	No ID	No ID									No ID		no related peaks; fair quality peak	4	1899-12-31 00:07:44	C18-UHPLC-MS neg. mode
non-malaria	ID_259_ON	0.753	0.618-0.874	0.9	0.77-1	0.63	0.44-0.81	1.53	0.050578	1.7574	146020	83088.7	509.274	640.83	0.921411	187.755	6.08763	No ID	No ID									No ID	based on RT, this is likely to be a sterol lipid.	2 related peaks, all are unknown; sits in a correlation cluster of 3 compounds that can't be identified; good quality peak	4	1899-12-31 00:10:40	C18-UHPLC-MS neg. mode
non-malaria	ID_2829_ON	0.754	0.618-0.873	0.8	0.63-0.93	0.704	0.52-0.85	1.504	0.0530572	1.90923	33013.8	17291.7	509.274	623.198	0.935077	123.131	5.53339	No ID	No ID									No ID	based on RT, this is likely to be a sterol lipid.	Fair quality peak, 1 related peak, alternative adduct.	4	1899-12-31 00:10:23	C18-UHPLC-MS neg. mode
non-malaria	ID_3388_ON	0.791	0.667-0.899	0.8	0.67-0.93	0.778	0.59-0.93	1.578	0.0139687	24.5518	12198.2	496.835	481.243	538.287	0.934477	156.401	12.621	C25H38O9	C25H38O9 11-beta-hydroxyandrosterone-3-glucuronide (M-H)	NA	NA							Sterol lipids (steroid glucuronides)	ID2: 11-beta-hydroxyandrosterone-3-glucuronide is a natural human metabolite of 11beta-hydroxyandrosterone generated in the liver by UDP glucuonyltransferase. Glucuronidation is used to assist in the excretion of toxic substances, drugs or other substances that cannot be used as an energy source, part of bile secretion.	good quality peak, no related peaks - clearly suppressed/absent in SM	2	1899-12-31 00:08:58	C18-UHPLC-MS neg. mode
non-malaria	ID_5135_ON	0.773	0.642-0.885	0.833	0.7-0.97	0.667	0.48-0.85	1.5	0.0317905	1.54607	78528.1	50792.2	761.545	895.045	0.951954	39.9818	7.43279	C47H78O5/C39H77N2O7P	C47H78O5 DG(44:7) (M+K-2H)	NA	NA	C39H77N2O7P SM(d18:0/16:1(OH)) (M+FA-H)	C00550	HMDB13463				Diacylglycerides // Sphingomyelins	ID 1 Sphingomyelin is a type of sphingolipid found in animal cell membranes, especially in the membranous myelin sheath which surrounds some nerve cell axons. It usually consists of phosphorylcholine and ceramide. In humans, sphingomyelin is the only membrane phospholipid not derived from glycerol. The plasma membrane of cells is highly enriched in sphingomyelin and is considered largely to be fo…	1 related peak, C13 isotope; good quality peak	3	1899-12-31 00:14:55	C18-UHPLC-MS neg. mode
non-malaria	ID_20091_ON	0.758	0.625-0.879	0.633	0.47-0.8	0.852	0.7-0.96	1.485	0.0520297	0.569165	6970.16	12246.3	363.214	713.905	0.923536	71.6585	9.9906	C19H34O5	C19H34O5 (M+Na-2H)	NA	HMDB40901							Fatty acids (Octadecanoids)		no related peaks, fair quality peak	2	1899-12-31 00:11:53	C18-UHPLC-MS neg. mode
non-malaria	ID_10723_OP	0.754	0.615-0.865	0.8	0.63-0.93	0.704	0.52-0.85	1.504	0.0517744	1.68881	81158.9	48056.8	378.252	897.916	0.954987	47.5126	8.56498	C47H72O5/C24H36O2	C47H72O5 DG(44:10) (M+H+K)	NA	NA	C24H36O2 6,9,12,15,18,21-Tetracosahexaenoic acid (n-3 PUFA) (M+Na)	NA	HMDB13025				Diacylglyerides // Unsaturated fatty acids	ID2: 24:6(n-3), omega-3 fatty acids.	3 related peaks, incl once C13 isotope and a couple potential bp + C13 = sphingomyelin (SM(18:16:1)); good quality peak	3	1899-12-31 00:14:57	C18-UHPLC-MS pos. mode
non-malaria	ID_6745_OP	0.752	0.612-0.867	0.815	0.67-0.96	0.7	0.53-0.87	1.515	0.0614029	0.595422	119778	201165	722.551	927.746	0.956772	54.6369	9.32191	C40H77NO8	C40H77NO8 Glucosylceramide (34:1) (M+Na)	C02686	HMDB10708							Sphingolipids	Galactosylceramides are sphingolipids with one carbohydrate moiety attached to a ceramide unit, they are intermediate in sphingolipid metabolism.	no related peaks, good quality peak	2	1899-12-31 00:15:27	C18-UHPLC-MS pos. mode
non-malaria	ID_3141_OP	0.763	0.621-0.875	0.867	0.73-0.97	0.667	0.48-0.85	1.534	0.050578	2.83739	22412.8	7899.08	533.269	638.781	0.912467	219.082	14.9729	C28H44N2O8S	C28H44N2O8S Leukotriene F4 (M+H-2H20)	C06462	HMDB06465							Eicosanoids	Leukotriene F4 is an intermediate in Arachidonic acid metabolism. Leukotriene F4 is converted from Leukotriene E4 via the enzyme Transferases. Leukotrienes are eicosanoids. The eicosanoids consist of the prostaglandins (PGs), thromboxanes (TXs), leukotrienes (LTs) and lipoxins (LXs).	medium peak, 1 related peak = potential bp	2	1899-12-31 00:10:38	C18-UHPLC-MS pos. mode
non-malaria	ID_3549_OP	0.754	0.609-0.873	0.833	0.7-0.97	0.704	0.52-0.85	1.537	0.051638	0.652292	142600	218614	772.581	994.87	0.975338	56.7482	9.51165	C43H82NO8P	C43H82NO8P PE(38:2) (M+H)	NA	NA							Glycerophosphoethanolamines		good quality peak, 6 related peaks includning 4 C13 isotopes and alternative adducts and 2 potential fragments	3	1899-12-31 00:16:34	C18-UHPLC-MS pos. mode
non-malaria	ID_4419_OP	0.786	0.653-0.895	0.733	0.57-0.87	0.741	0.56-0.89	1.474	0.0221452	0.636422	163770	257330	744.588	1001.98	0.960893	47.5767	9.07116	C42H82NO7P	C42H82NO7P PC(O-34:2) (M+H)	NA	NA							Glycerophosphocholines	with one ether alkyl, likely FA C16 + C18	4 related peaks, all alternative adducts and C13 isotopes; medium intensity peak	3	1899-12-31 00:16:41	C18-UHPLC-MS pos. mode
non-malaria	ID_18561_OP	0.765	0.633-0.878	0.667	0.5-0.83	0.778	0.63-0.93	1.445	0.0432858	0.585727	10835.7	18499.6	583.43	912.25	0.959635	70.9647	12.0898	C35H60O5	C35H60O5 DG(32:4) (M+Na)	NA	NA	C33H62O5 DG(16/14:1) (M+2Na -H)						Diacylglycerides	likely FA C14 + C18	1 related peak, C13 isotope; medium intensity peak	3	1899-12-31 00:15:12	C18-UHPLC-MS pos. mode
non-malaria	ID_812_OP	0.772	0.638-0.895	0.8	0.67-0.93	0.704	0.52-0.85	1.504	0.0317905	1.56032	761898	488296	363.215	501.942	0.940797	56.8907	11.3053	C21H30O5	C21H30O5 Cortisol (M+H)	C00735	HDMB00063	C21H30O5 18-Hydroxycorticosterone(M+H)	C01124	HMDB00319	C21H30O5 17a,21-Dihydroxy-5b-pregnane-3,11,20-trione (M+H)	C05469	HMDB06758	Sterol lipids (corticosteroids)	ID1: 17alpha,21-Dihydroxy-5beta-pregnane-3,11,20-trione is an intermediate in C21-Steroid hormone metabolism. 17alpha,21-Dihydroxy-5beta-pregnane-3,11,20-trione is the second to last step in the synthesis of Cortolone and is converted from Cortisone via the enzyme Delta4-3-oxosteroid 5beta-reductase. It is then converted to Urocortisone via the enzyme 3-alpha-hydroxysteroid dehydrogenase. ///ID2:…	11 related peaks, including 5 potential bps; good quality peak	3	1899-12-31 00:08:21	C18-UHPLC-MS pos. mode
non-malaria	ID_2225_OP	0.819	0.694-0.914	0.733	0.57-0.9	0.852	0.7-0.96	1.585	0.00800325	0.582316	211275	362819	746.603	1048.06	0.983741	55.6271	9.0561	C42H84NO7P	C42H84NO7P PC(O-34:1) (M+H)	NA	NA							Glycerophosphocholines	with one alkyl ether, likely FA C16 and C18	14 related peaks, incl alternative adducts, C13 isotopes, potential fragments and related potential bp; good quality peak	3	1899-12-31 00:17:28	C18-UHPLC-MS pos. mode
non-malaria	ID_4564_OP	0.781	0.642-0.884	0.6	0.4-0.77	0.963	0.89-1	1.563	0.0267697	0.610924	120886	197874	720.587	1034.87	0.98259	71.8324	10.3333	C40H82NO7P	C40H82NO7P PC(O-32:0) (M+H)									Glycerophosphocholines	with one ether alkyl, likely 2x FA C16	12 related peaks, 6 alternative adducts and C13 isotopes + 5 potential fragments; good quality peak	3	1899-12-31 00:17:14	C18-UHPLC-MS pos. mode
severe anemia	ID_3880_LIP	0.802	0.674-0.904	0.765	0.53-0.94	0.75	0.61-0.89	1.515	0.0444363	2.2975	61962.1	26969.4	977.786	1113.37	0.987206	96.817	4.00185	C61H110O6	C61H110O6 TG(58:4) (M+K)	NA	NA							Triglycerides		5 related peaks, corresponds to 1 compound with alternative adducts and salt exchange; medium intensity peak	3	1899-12-31 00:18:33	C8-LC-MS
severe anemia	ID_9844_LIP	0.81	0.683-0.916	0.765	0.53-0.94	0.727	0.59-0.86	1.492	0.0444363	3.04354	26256.3	8626.9	1005.82	1167.68	0.980086	90.8112	4.14726	C63H114O6	C63H114O6 TG(60:4) (M+K)	NA	NA							Triglycerides		good quality peak, 1 related peak C13	3	1899-12-31 00:19:27	C8-LC-MS
severe anemia	ID_759_LIP	0.806	0.684-0.905	0.824	0.65-1	0.727	0.59-0.84	1.551	0.0450461	2.21875	53461.7	24095.4	842.719	846.127	0.984374	251.149	4.16413	C51H92O6	C51H92O6 TG(48:3) (M+ACN+H)	NA	NA							Triglycerides	mass corresponds to various adducts, but always compounds belonging to the class of the triglycerides	15 related peaks, probably corresponding to 3 different triglycerides and their corresponding alternative adducts/C13 isotopes, but all showing the same pattern; good quality peak	3	1899-12-31 00:14:06	C8-LC-MS
severe anemia	ID_86_LIP	0.811	0.695-0.906	0.824	0.65-1	0.705	0.57-0.82	1.529	0.0444363	3.44007	210650	61234.2	816.705	834.764	0.970044	295.852	4.20605	C49H90O6	C49H90O6 TG(46:2) (M+ACN+H)	NA	NA							Triglycerides		14 related peaks, probably corresponds to 2 different triglycerides and their corresponding alternative adducts and C13 isotopes; good quality peak	3	1899-12-31 00:13:54	C8-LC-MS
severe anemia	ID_47_LIP	0.811	0.694-0.908	0.824	0.65-1	0.659	0.52-0.8	1.483	0.0352581	3.51833	1.35383e+06	384794	844.734	887.649	0.984495	153.936	4.74216	C51H94O6	C51H94O6 TG(48:2) (M+ACN+H)	NA	NA							Triglycerides		21 related peaks, probably corresponds to 3 dfferent triglycerides and their corresponding adducts and C13 isotopes. Good quality peak	3	1899-12-31 00:14:47	C8-LC-MS
severe anemia	ID_1418_LIP	0.792	0.657-0.901	0.824	0.65-1	0.75	0.61-0.86	1.574	0.0444363	20.6733	14585	705.5	814.688	790.82	0.966221	249.398	5.16436	C49H88O6	C49H88O6 TG(46:3) (M+ACN+H)	NA	NA							Triglycerides		4 related peaks, corresponds to 1 triglyceride; good quality peak	3	1899-12-31 00:13:10	C8-LC-MS
severe anemia	ID_4022_LIP	0.805	0.683-0.902	0.882	0.71-1	0.705	0.57-0.84	1.587	0.0444363	2.68458	30612.9	11403.2	840.701	819.982	0.970079	190.872	4.46424	C49H92O6	C49H92O6 TG(46:1) (M+ACN +Na)	NA	NA							Triglycerides	no other adducts possible, adducts	1 related peaks, potential bp; medium intensity peak	3	1899-12-31 00:13:39	C8-LC-MS
severe anemia	ID_41_LIP	0.79	0.672-0.884	0.941	0.82-1	0.614	0.45-0.75	1.555	0.0467951	3.85679	1.21477e+06	314969	818.717	880.665	0.975687	171.202	4.87737	C49H92O6	C49H92O6 TG(46:1) (M+ACN+H)	NA	NA							Triglycerides		19 related peaks, probably corresponds to 2 triglycerides and their corresponding alternative adducts and C13 isotopes; good quality peak	3	1899-12-31 00:14:40	C8-LC-MS
severe anemia	ID_1349_ON	0.797	0.663-0.91	0.765	0.53-0.94	0.773	0.64-0.89	1.538	0.044896	0.53201	89565.4	168353	299.258	750.554	0.957902	70.664	8.83175	C18H36O3	C18H36O3 hydroxyoctadecanoic acid (M-H)	NA	NA							Fatty acids (Octadecanoids)	saturated C18	2 related peaks, both potential bp. good quality peak	2	1899-12-31 00:12:30	C18-UHPLC-MS neg. mode
severe anemia	ID_1938_ON	0.807	0.687-0.908	0.824	0.65-1	0.682	0.52-0.82	1.506	0.0398755	0.596186	60586.2	101623	380.256	751.752	0.921265	67.8371	6.49973	C18H40NO5P	C18H40NO5P Sphinganine 1-phosphate (M-H)	C01120	HMDB01383							Sphingolipids	Sphinganine 1-phosphate is an intermediate in the metabolism of Glycosphingolipids and sphingolipids.	no related peaks, medium quality peak	2	1899-12-31 00:12:31	C18-UHPLC-MS neg. mode
severe anemia	ID_90_OP	0.828	0.672-0.939	0.882	0.71-1	0.727	0.59-0.86	1.609	0.0287025	0.612446	2.42098e+06	3.95298e+06	616.174	609.487	0.960516	64.6442	7.94915	No ID	No ID									No ID		10 related peaks incl C13 isotopes, sodium-formate adducts, salt exchange and few potential bp; good quality peak	4	1899-12-31 00:10:09	C18-UHPLC-MS pos. mode
severe anemia	ID_3282_OP	0.814	0.668-0.929	0.647	0.41-0.88	0.909	0.82-0.98	1.556	0.0352581	3.01877	63540.7	21048.6	879.943	397.198	0.930953	164.08	12.1241	No ID	No ID									No ID		5 related peaks, 2 fragments and 3 related peaks; medium quality peak	4	1899-12-31 00:06:37	C18-UHPLC-MS pos. mode
severe anemia	ID_2098_OP	0.813	0.689-0.912	0.824	0.65-1	0.795	0.66-0.91	1.619	0.0352581	1.54269	75650.1	49037.9	297.202	714.789	0.920377	176.01	9.52543	C15H30O4	C15H30O4 MG(12:0) (M+Na)	NA	NA							Monoacylglycerides		no related peaks, outlier in 4 samples; otherwise good quality peak	3	1899-12-31 00:11:54	C18-UHPLC-MS pos. mode
severe anemia	ID_8904_OP	0.806	0.68-0.902	0.882	0.71-1	0.705	0.57-0.84	1.587	0.0450461	1.85446	31005.1	16719.2	559.43	921.055	0.95428	96.8345	10.5639	C35H60O5	C33H60O5 DG(30:2) (M+Na)	NA	NA							Diacylglycerides	with most likely FA C14, C16.	2 related peaks, 1 C13 isotope, 1 salt exchange; intermediate quality peak.	3	1899-12-31 00:15:21	C18-UHPLC-MS pos. mode
